# Supplementary material for: Nitrate Accumulation and Leaching in Surface and Ground Water Based on Simulated Rainfall Experiments
Source: PLoS One. 2015 Aug 20;10(8):e0136274. doi: 10.1371/journal.pone.0136274 (PMC4546371; doi:10.1371/journal.pone.0136274)
Supplement: S1 Table — (XLSX) [file pone.0136274.s001.xlsx]

## Sheet: Sheet1
test 1		test 2		test 3		test 4		test 5		test 6		test 7		test 8		test 9		test 10		test 11		test 12
T(hour)	Groundwater runoff (10-6m3/s)	T(hour)	Groundwater runoff (10-6m3/s)	T(hour)	Groundwater runoff (10-6m3/s)	T(hour)	Groundwater runoff (10-6m3/s)	T(hour)	Groundwater runoff (10-6m3/s)	T(hour)	Groundwater runoff (10-6m3/s)	T(hour)	Groundwater runoff (10-6m3/s)	T(hour)	Groundwater runoff (10-6m3/s)	T(hour)	Groundwater runoff (10-6m3/s)	T(hour)	Groundwater runoff (10-6m3/s)	T(hour)	Groundwater runoff (10-6m3/s)	T(hour)	Groundwater runoff (10-6m3/s)
0.517778	2.38379	48.5144	5.98802	96.5286	4.84262	168.329	8.19672	192.391	7.7821			264.386	4.46429	288.297	10	312.199	9.25926	336.201	7.32601	360.184	8.23045	384.119	9.90099
0.913611	1.40351	48.5772	8.84956	96.6431	4.85437	168.4	7.90514	192.466	7.40741			264.508	4.54545	288.385	6.28931	312.263	8.62069	336.279	7.0922	360.254	8	384.178	9.30233
1.51583	2.76753	48.6364	9.38967	96.7642	4.58716	168.468	8.09717	192.544	7.0922			264.638	4.25532	288.487	5.44959	312.328	8.54701	336.357	7.14286	360.324	7.93651	384.237	9.52381
1.64056	4.45434	48.6961	9.30233	96.8661	5.44959	168.537	8.09717	192.626	6.82594	240.445	6.57895	264.771	4.17537	288.605	4.72813	312.473	7.69231	336.438	6.84932	360.469	7.61905	384.298	9.13242
1.74306	5.42005	48.7489	10.5263	96.9628	5.74713	168.607	7.90514	192.709	6.66667	240.535	6.15385	264.913	3.93701	288.717	4.92611	312.549	7.29927	336.519	6.84932	360.547	7.16846	384.359	9.00901
1.83333	6.15385	48.7992	11.0497	97.0533	6.13497	168.678	7.8125	192.793	6.57895	240.633	5.66572	265.055	3.90625	288.832	4.86618	312.625	7.29927	336.604	6.55738	360.623	7.32601	384.423	8.77193
1.98944	7.11744	48.8442	12.3457	97.1375	6.60066	168.752	7.54717	192.875	6.80272	240.736	5.43478	265.197	3.89105	288.928	5.78035	312.705	6.92042	336.689	6.55738	360.782	6.96864	384.485	8.88889
2.12639	8.11359	48.8878	12.7389	97.2128	7.38007	168.901	7.46269	192.954	6.99301	240.849	4.90196	265.33	4.19287	289.016	6.30915	312.783	7.16846	336.774	6.53595	360.865	6.68896	384.552	8.33333
2.25	8.98876	48.9275	13.986	97.2856	7.63359	168.977	7.27273	193.026	7.8125	240.962	4.92611	265.46	4.26439	289.092	7.29927	312.864	6.84932	336.855	6.80272	360.945	6.99301	384.616	8.58369
2.30806	9.56938	48.9661	14.3885	97.4019	9.54654	169.057	6.94444	193.095	7.96813	241.086	4.47427	265.575	4.85437	289.231	7.96813	312.94	7.29927	336.934	7.01754	361.106	6.90846	384.685	8.13008
2.36694	9.43396	49.0031	15.0376	97.4608	9.43396	169.134	7.27273	193.224	8.63931	241.211	4.42478	265.678	5.36193	289.296	8.62069	313.017	7.22022	337.009	7.40741	361.186	6.87285	384.75	8.47458
2.48167	9.68523	49.0383	15.748	97.5172	9.85222	169.213	6.96864	193.283	9.38967	241.341	4.28266	265.77	6.06061	289.358	8.92857	313.083	8.3682	337.079	8.03213	361.261	7.40741	384.82	7.96813
4.07722	6.59603	49.0717	16.6667	97.57	10.5263	169.287	7.57576	193.343	9.21659	241.458	4.7619	265.859	6.21118	289.418	9.21659	313.148	8.54701	337.146	8.26446	361.408	7.57576	384.888	8.16327
4.22028	3.8835	49.1053	16.5289	97.6217	10.7527	169.432	7.64818	193.398	10.101	241.573	4.83092	265.939	6.94444	289.474	9.90099	313.21	9.00901	337.212	8.33333	361.481	7.63359	384.956	8.19672
4.38028	3.47222	49.1364	17.8571	97.72	11.2994	169.501	8	193.452	10.2564	241.773	5.54785	266.02	6.87285	289.533	9.56938	313.267	9.80392	337.274	8.96861	361.551	7.90514	385.022	8.3682
4.57278	3.3189	49.1689	17.094	97.7669	11.8343	169.566	8.65801	193.557	10.6101	241.862	6.23053	266.097	7.22022	289.586	10.4167	313.38	9.77995	337.393	9.36768	361.621	7.96813	385.15	8.7146
4.75694	3.01659	49.1983	18.8679	97.8164	11.236	169.629	8.77193	193.606	11.2994	241.946	6.66667	266.241	7.70713	289.639	10.4712	313.431	10.989	337.451	9.56938	361.688	8.23045	385.214	8.62069
4.98361	2.69608	49.2283	18.5185	97.8578	13.4228	169.803	9.56938	193.656	11.1111	242.022	7.29927	266.312	7.90514	289.69	10.8696	313.481	11.0497	337.507	10	361.754	8.51064	385.274	9.25926
5.20417	2.51889	49.2575	19.0476	97.9028	12.3457	169.86	9.7561	193.704	11.6279	242.104	6.73401	266.379	8.19672	289.741	10.989	313.53	11.2994	337.561	10.2564	361.816	8.92857	385.39	9.59233
5.50833	1.82648	49.2872	18.6916	97.9456	12.987	169.913	10.4167	193.753	11.4286	242.175	7.8125	266.447	8.26446	289.788	11.6279	313.624	11.8343	337.612	10.8108	361.879	8.73362	385.448	9.61538
5.82694	1.74368	49.3156	19.6078	97.99	12.5	169.966	10.4712	193.799	12.0482	242.316	7.92079	266.51	8.73362	289.839	11.0497	313.715	12.2699	337.665	10.5263	361.938	9.43396	385.504	9.95025
6.27917	1.2285	49.3456	18.5185	98.0322	13.1579	170.018	10.7527	193.847	11.5607	242.384	8.06452	266.575	8.54701	289.885	11.976	313.76	12.3457	337.714	11.2994	361.999	9.17431	385.559	9.95025
7.41056	0.491039	49.3733	20	98.1178	12.987	170.07	10.6952	193.893	12.1212	242.515	8.52878	266.637	8.92857	289.932	11.8343	313.802	13.0719	337.764	11.236	362.056	9.80392	385.611	10.6952
		49.4022	19.2308	98.1597	13.245	170.12	11.1732	193.939	12.0482	242.576	9.00901	266.702	8.54701	289.976	12.5	313.847	12.3457	337.811	11.8343	362.114	9.52381	385.665	10.3627
		49.4297	20.202	98.2017	13.245	170.172	10.6952	193.983	12.5	242.641	8.65801	266.767	8.58369	290.025	11.4943	313.889	13.245	337.859	11.4943	362.169	10.0503	385.716	10.989
		49.4581	19.6078	98.2439	13.1579	170.22	11.4943	194.074	12.2699	242.766	8.86918	266.832	8.51064	290.07	12.8395	313.932	12.9032	337.904	12.3457	362.225	10	385.766	10.989
		49.4853	20.4082	98.2853	13.4228	170.271	10.929	194.121	11.7647	244.158	6.79644	266.897	8.54701	290.116	11.976	313.973	13.6054	337.95	12.0482	362.278	10.4167	385.815	11.4286
		49.5133	19.802	98.3269	13.3333	170.318	11.7647	194.164	12.9032	244.268	5.08906	266.964	8.29876	290.159	12.987	314.017	12.5786	337.994	12.7389	362.333	10.1523	385.865	11.0497
		49.5408	20.202	98.3689	13.245	170.431	11.6708	194.21	12.1951	244.384	4.78469	268.091	6.57016	290.205	12.1212	314.058	13.6986	338.04	12.0482	362.385	10.6952	385.96	11.7302
		49.5686	20	98.4114	13.0719	170.479	11.5607	194.252	12.987	244.499	4.83092	268.199	5.16796	290.247	13.1579	314.1	13.245	338.129	12.5	362.438	10.5263	386.006	11.9048
		49.5958	20.4082	98.4536	13.1579	170.58	11.1538	194.298	12.2699	244.624	4.41501	268.307	5.11509	290.291	12.7389	314.139	14.0845	338.171	12.987	362.488	10.929	386.053	11.8343
		49.6231	20.4082	98.4964	12.987	170.629	11.4286	194.342	12.5	244.75	4.42478	268.425	4.70588	290.333	12.987	314.181	13.245	338.214	12.987	362.542	10.3093	386.099	12.1951
		49.6492	21.2766	98.5378	13.4228	171.645	8.56037	194.386	12.7389	244.883	4.17537	268.549	4.47427	290.376	12.9032	314.22	14.1844	338.256	13.245	364.003	8.6694	386.145	12.0482
		49.7325	20	98.5814	12.7389	171.719	7.46269	194.43	12.6582	245.015	4.21053	268.684	4.12371	290.419	13.1579	314.262	13.4228	338.299	13.0719	364.085	6.77966	386.191	12.1212
		49.7589	21.0526	98.6242	12.987	171.799	6.99301	194.473	12.8205	245.159	3.85356	268.822	4.0404	290.462	12.8205	314.301	14.2857	338.34	13.3333	364.166	6.84932	386.237	12.1212
		49.7858	20.6186	98.6697	12.1951	171.878	7.01754	194.517	12.6582	245.301	3.90625	268.974	3.64299	290.505	12.8205	314.342	13.245	338.382	13.245	364.262	6.34006	386.28	12.8205
		49.8117	21.5054	98.7133	12.7389	171.962	6.60066	194.56	12.8205	245.457	3.57143	269.131	3.5461	290.55	12.5	314.381	14.2857	338.423	13.5135	364.436	6.38978	386.325	12.4224
		49.8386	20.6186	98.7603	11.8343	172.049	6.36943	195.633	10.4327	245.629	3.39257	269.306	3.1746	290.592	13.1579	314.46	14.1343	338.466	13.1579	364.526	6.17284	386.369	12.5786
		49.8644	21.5054	98.8058	12.1951	172.141	6.09756	195.698	8.54701	245.804	3.1746	269.489	3.03951	290.637	12.4224	314.499	14.0845	338.55	13.1579	364.619	6.00601	386.413	12.5
		49.8889	22.7273	98.9236	11.6038	172.231	6.17284	195.766	8.19672	245.968	3.39559	269.703	2.58732	290.729	12.3123	314.539	13.986	338.591	13.6054	364.75	5.9322	386.457	12.8205
		49.9167	20	98.9728	11.2994	172.327	5.76369	195.833	8.33333	246.182	2.58732	269.925	2.50313	290.774	12.2699	314.58	13.5135	338.634	12.8205	364.85	5.65097	386.506	12.5
		49.9433	20.8333	99.0211	11.4943	172.529	5.48697	195.903	7.87402	246.415	2.38663	270.186	2.1322	290.822	11.6959	314.619	14.2857	338.677	12.987	364.949	5.6338	386.55	13.0435
		49.9692	21.5054	99.0728	10.7527	172.636	5.2356	195.972	8	246.719	1.82983	270.835	1.74658	290.88	10.381	314.661	13.1579	338.721	12.7389	365.052	5.40541	386.595	12.4224
		49.9969	20	100.282	8.42968	172.753	4.73934	196.046	7.5188	247.074	1.56128	271.511	1.64339	292.194	8.66944	314.702	13.6986	340.004	10.4346	365.156	5.34759	386.637	13.3333
		50.0228	21.5054	100.361	6.99301	172.87	4.75059	196.119	7.63359	247.508	1.28123	271.94	1.22977	292.276	6.77966	314.744	13.1579	340.067	8.73362	365.262	5.32468	386.684	11.7647
		50.0769	20.5128	100.446	6.55738	172.996	4.38596	196.199	6.96864	248.07	0.988631			292.361	6.51466	314.785	13.6986	340.135	8.23045	365.373	5.03778	386.776	12.012
		50.1044	20.202	100.53	6.57895	173.133	4.07332	196.275	7.27273	248.887	0.696805			292.447	6.45161	314.827	12.987	340.202	8.33333	365.488	4.84262	386.822	12.0482
		50.1308	21.0526	100.619	6.23053	173.271	4.00802	196.356	6.84932	249.394	0.394737			292.547	5.84958	314.871	12.8205	340.272	7.93651	365.766	4.62151	386.871	11.5607
		50.1581	20.4082	100.709	6.23053	173.423	3.663	196.437	6.92042					292.644	5.84046	314.917	12.4699	340.414	7.7821	365.886	4.64037	386.917	11.9048
		50.1858	20	100.804	5.7971	173.577	3.6036	196.521	6.57895					292.747	5.5163	314.959	13.1579	340.488	7.60456	366.014	4.3573	388.178	9.5801
		50.2133	20.202	101.004	5.55556	173.75	3.22061	196.607	6.49351					292.861	5.87379	316.219	11.42	340.568	7.17241	366.142	4.31965	388.245	8.33333
		50.2683	20.202	101.221	5.13479	173.928	3.12012	196.697	6.15385					292.972	5.02513	316.288	8.13008	340.646	7.23404	366.276	4.14079	388.315	7.93651
		50.2958	20.202	101.328	5.18135	174.131	2.73224	196.896	5.57103					293.082	5.05051	316.359	7.75194	340.805	6.99301	366.408	4.21053	388.384	8.06452
		50.3236	20	101.444	4.80769	174.352	2.51572	196.982	6.49351					293.201	4.65116	316.431	7.75194	340.891	6.51466	366.55	3.91389	388.456	7.66284
		50.3531	18.8679	101.681	4.68384	174.852	2	197.082	5.54017					293.32	4.68384	316.508	7.22022	340.974	6.64452	366.996	3.74298	388.528	7.75194
		50.3822	19.0476	101.804	4.5045	175.148	1.8797	197.18	5.68182					293.447	4.3573	316.587	7.06714	341.062	6.34921	367.169	3.21027	388.608	7.31034
		50.41	20	101.937	4.1841	177.686	1.23019	197.285	5.30504					293.577	4.2735	316.673	6.47249	341.149	6.32911	367.346	3.13972	388.684	7.4359
		50.4403	18.3486	102.073	4.07332			197.389	5.34759					293.716	3.99202	316.749	7.22022	341.242	5.98802	367.534	2.94118	388.794	7.1066
		50.4697	18.8679	102.214	3.93701			197.511	4.54545					293.857	3.95257	316.912	6.84932	341.333	6.11621	367.737	2.78846	388.869	7.35294
		50.5011	17.6991	102.366	3.76147			197.611	5.55556					294.011	3.68897	317.084	6.46204	341.431	5.64972			388.949	6.92042
		50.5308	18.6916	102.522	3.56506			197.728	4.72813					294.175	3.57504	317.173	6.23053	341.53	5.71831			389.116	6.75585
		50.5617	18.018	102.678	3.5524			197.844	4.79616					294.341	3.36134	317.264	6.11621	341.736	5.45209			389.285	6.55738
		50.5922	18.1818	102.849	3.24675			197.968	4.5045					294.516	3.33333	317.358	5.91716	341.842	5.20833			389.462	6.28931
		50.6556	17.5439	103.026	3.13972			198.095	4.36681					294.702	2.97177	317.45	6.0241	341.948	5.27704			389.551	6.25
		50.69	16.129	103.218	2.89855			198.226	4.21941					294.9	2.92135	317.652	5.6121	342.062	4.87805			389.645	5.8651
		50.7233	16.6667	103.416	2.80112			198.359	4.17537					295.116	2.574	317.753	5.47945	342.174	4.93827			389.738	5.97015
		50.7592	15.5039	103.632	2.574			198.501	3.92157					295.333	2.5641	317.965	5.2356	342.293	4.69484			389.836	5.66572
		50.7922	16.8067	103.853	2.50941			198.646	3.82409					295.581	2.26816	318.074	5.11509	342.411	4.6729			389.932	5.81395
		50.8278	15.625	104.108	2.18103			198.799	3.64964					295.829	2.24467	318.189	4.84337	342.542	4.26439			390.037	5.30343
		50.8644	15.1515	104.618	2.01415			198.96	3.50515					296.11	1.97433	318.314	4.90022	342.659	4.75059			390.137	5.54017
		50.9014	15.0376	104.936	1.74825			199.13	3.27869					296.405	1.88324	318.433	4.6729	342.923	4.19727			390.352	5.23933
		50.9378	15.2672	105.339	1.51724			199.297	3.31675					296.767	1.5834	318.558	4.67706	343.065	3.92927			390.575	4.98753
		50.9761	14.4928	109.519	0.587092			199.479	3.05344					297.132	1.52091	318.683	4.46429	343.204	4			390.698	4.52489
		51.0142	14.5985	109.754	0.0948992			199.664	3.003							318.808	4.48124	343.351	3.78072			390.805	5.16796
		51.0544	13.7931					199.87	2.69906							318.942	4.14938	343.499	3.73134			390.928	4.54545
		51.7861	11.5126					200.086	2.57069							319.076	4.14079	343.658	3.50263			391.048	4.60829
		51.8422	9.90099					200.322	2.44706							319.215	4.01606	343.821	3.49829			391.177	4.31965
		51.8983	9.90099					200.575	2.28321							319.354	3.99202	343.991	3.26264			391.304	4.3573
		51.9572	9.43396					201.112	2.06932							319.52	3.3389	344.162	3.24675			391.439	4.13223
		52.0139	9.80392													319.671	3.69686	344.339	3.14961			391.574	4.10678
		52.0747	9.13242													319.827	3.55872	344.533	3.06152			391.715	3.93701
		52.6933	8.12554													319.989	3.48718	344.724	2.89855			391.857	3.92157
		52.7653	7.72201													320.166	3.1761					392.005	3.73832
		52.9103	7.66284													320.354	3.24006					392.105	3.73259
		52.9836	7.57576													320.541	2.97619
		53.0614	7.14286													320.684	2.99611
		53.1767	7.22892
		53.9597	6.11825
		54.0544	5.8651
		54.2664	5.89777
		54.3808	4.85437
		54.7031	5.17241
		54.825	4.55581
		54.9417	4.7619
		55.0692	4.3573
		55.2003	4.23729
		55.335	4.12371
		55.4833	3.74532
		55.6447	3.44234
		55.7819	4.04858
		55.9497	3.31126
		56.1106	3.45423
		56.2939	3.0303
		56.4833	2.93255
		56.7333	2.22222
		56.975	2.29885
		57.2281	2.19539
		57.5094	1.97433
		61.1594	0.849951
		61.4381	0.0498504
