# Supplementary material for: Nitrate Accumulation and Leaching in Surface and Ground Water Based on Simulated Rainfall Experiments
Source: PLoS One. 2015 Aug 20;10(8):e0136274. doi: 10.1371/journal.pone.0136274 (PMC4546371; doi:10.1371/journal.pone.0136274)
Supplement: S2 Table — (XLSX) [file pone.0136274.s002.xlsx]

## Sheet: Sheet1
T (hour)	Nitrate in surface runoff (mg/l)
0.125	0.1
0.175	39
0.25	79
0.333333	0.1
0.5	0.1
0.583333	0.1
0.666667	0.1
0.75	2
0.833333	0.2
0.916667	3.1
1	3.1
1.16667	0.2
1.25	4.1
1.33333	0.1
1.5	0.1
1.58333	0.3
1.66667	0.1
1.75	1.8
1.83333	3.6
1.91667	4.5
2	0.1
48.1544	43.4
48.1833	26.9
48.25	64.5
48.3667	21.6
48.4167	0.1
48.5	69.7
48.5833	0.1
48.6667	0.7
48.75	19
48.8333	20.8
48.9167	8.4
49	30.6
49.0833	0.2
49.1667	0.1
49.25	0.2
49.3333	1.6
49.4167	0.1
49.5	0.1
49.5833	0.1
49.6667	0.1
49.75	4.1
49.8333	0.1
49.9167	0.1
50	0.1
96.1667	48.5
96.25	59.65
96.3667	85.8
96.4167	30.4
96.5	0.1
96.5833	0.1
96.6667	0.1
96.75	2.3
96.8333	0.1
96.9167	3.4
97	2.4
97.0833	0.1
97.1667	0.1
97.25	0.1
97.3333	0.1
97.4167	0.1
97.5	0.2
97.5833	0.1
97.6667	0.1
97.75	0.1
97.8333	0.1
97.9167	0.1
98	0.1
168.161	0.1
168.192	17.1
168.208	16.2
168.242	13.3
168.275	6.6
168.308	38
168.342	89.7
168.425	28.2
168.508	29.9
168.592	34.3
168.692	16.9
168.75	0.1
168.833	0.1
168.917	0.1
169	0.1
169.083	0.1
169.167	0.1
169.25	11
169.333	0.1
169.417	28.2
169.5	0.2
169.583	2.2
169.667	0.1
169.75	0.1
169.833	18.3
169.917	5.4
170	0.1
192.175	50.1
192.213	48.4
192.246	3.9
192.279	3.8
192.312	66
192.35	0.1
192.383	0.1
192.425	3.5
192.508	0.1
192.592	0.1
192.667	8.7
192.75	0.1
192.833	0.1
192.917	0.1
193	0.5
193.083	0.3
193.167	0.1
193.25	12
193.333	0.1
193.417	0.1
193.5	0.1
193.583	0.1
193.667	0.1
193.75	0.1
193.833	1.2
193.917	0.1
194	0.1
240.125	0.1
240.142	26.7
240.183	85.4
240.217	80.6
240.25	0.1
240.283	0.1
240.319	0.1
240.35	0.1
240.383	0.1
240.417	0.1
240.45	0.1
240.5	0.1
240.583	0.1
240.667	0.1
240.75	0.1
240.833	9.6
241	0.1
241.167	0.1
241.333	0.1
241.5	0.1
241.667	0.1
241.833	0.1
242	0.1
264.132	48.1
264.15	54.6
264.175	27.9
264.192	16.3
264.208	14.5
264.225	86.5
264.242	0.1
264.258	2.8
264.333	6.5
264.417	0.1
264.5	0.1
264.75	7.9
264.833	0.1
265	0.1
265.167	0.1
265.333	0.1
265.5	0.1
265.667	0
265.833	0.1
266	0.1
266.083	0.1
288.15	0.1
288.175	0.1
288.2	0.1
288.225	0.1
288.236	0.1
288.283	0.1
288.317	0.1
288.417	0.1
288.5	0.1
288.667	0.1
288.833	0.1
289.167	0.1
289.333	0.1
289.5	0.1
289.667	0.1
289.833	0.1
290	0.1
