# Supplementary material for: Nitrate Accumulation and Leaching in Surface and Ground Water Based on Simulated Rainfall Experiments
Source: PLoS One. 2015 Aug 20;10(8):e0136274. doi: 10.1371/journal.pone.0136274 (PMC4546371; doi:10.1371/journal.pone.0136274)
Supplement: S3 Table — (XLSX) [file pone.0136274.s003.xlsx]

## Sheet: Sheet1
T (hour)	Nitrate in groundwater runoff (mg/l)
0.577222	2.7
0.75	3.3
0.916667	4.4
1.25	4
1.41667	3.6
1.58333	5.6
1.83333	5.2
2.08333	1.9
2.16667	2
2.33333	2.7
2.5	7
4.08333	8.6
5	8.7
6	7.4
6.5	3.9
7	3
48.3333	5.2
48.6667	6.4
49	8.7
49.3333	9.3
49.6667	10.8
50	10.2
50.0833	9.4
50.1667	6.2
50.25	5.2
50.3333	9.1
50.5	8.25
50.6667	8.25
50.8333	8
51	10.4
52	6
53	10.2
54	5.8
55	6.4
96	5
96.3333	5.9
96.6667	8.5
97	7.4
97.3333	9.5
97.6667	6.6
98	5
98.0833	8.3
98.1667	4.8
98.25	4.4
98.3333	10.7
98.4167	7.6
98.5	9
98.6667	10
98.8333	11.5
99	11.3
100	11.5
101	9.9
102	10
103	6.4
168	7.2
168.167	8.1
168.333	7.6
168.667	7.8
168.833	10.1
169	9
169.167	9.8
169.333	12.7
169.5	5.2
169.667	7.6
169.833	8
170	6.8
170.083	7.5
170.167	5.5
170.25	12.1
170.333	7.3
170.417	9.6
170.5	9.5
171.617	12.5
172	13
173	12.4
174	8.8
175	7
192	6.9
192.167	7.6
192.333	7.6
192.5	8.8
192.667	9.4
192.833	10.5
193.333	10.5
193.5	11.8
193.667	12.8
193.833	13.3
194	12.2
194.083	12.2
194.167	11.3
194.25	10.7
194.333	9.7
194.417	12.3
194.5	13.6
195.583	12.8
196	12.6
196.5	10.3
197	9.4
198	7.8
198.5	7.3
199	8.5
200	7.8
200.833	8.6
240	10.9
240.167	11.3
240.333	12.3
240.5	8.2
240.667	15.4
240.833	9.3
241	12.8
241.167	13.7
241.5	12
241.667	14
241.833	13.3
242	10.7
242.083	13.4
242.167	7.1
242.25	13.4
242.333	15.2
244.133	10.6
244.5	14.3
245	8.7
245.5	12.2
246.5	12
247	15.3
247.5	10.7
248	13.5
248.5	6
249	9.5
264	11.6
264.167	9.8
264.333	12.6
264.5	10.5
264.75	10.6
264.833	12.3
265.167	10.1
265.333	10.2
265.5	13.4
265.667	12.3
265.833	11.6
266	13.6
266.083	14.3
266.167	15
266.417	13.1
266.583	12
267	12.4
268	15
268.5	10.8
269	13.7
269.5	11.4
270	16.4
270.5	10.5
271	11.7
272	10.3
273	10.1
288	11.7
288.167	16.5
288.333	15.4
288.5	11.5
288.667	13.8
288.833	13.1
289	10.6
289.167	10.8
289.333	13.6
289.5	17
289.667	15.5
289.833	16
290	15.8
290.083	14.9
290.167	19.4
290.333	16.7
290.5	19.9
290.667	13.5
290.833	16.9
292.1	14.1
293	17.4
293.5	19.2
294	16.1
294.5	17.8
295	12
295.5	11.9
296	12.6
296.5	9.2
297	14.8
312	10.2
312.167	9.2
312.333	8.4
312.5	11.2
312.667	8.8
312.833	7.3
313	9.4
313.167	8.5
313.333	11.6
313.5	8.7
313.667	9.7
313.833	10.7
314	7.8
314.083	7.6
314.167	7.4
314.25	8.9
314.333	9
314.417	7.4
314.5	11.2
314.667	11
314.917	8.3
316.2	8.5
316.5	7.8
317	6.2
317.5	7.4
318	8.5
318.5	7.1
319	5.7
319.5	8.8
320	8
320.5	8.5
336	10.6
336.167	6.4
336.333	6.4
336.5	6
336.667	8
336.833	8.3
337	5.4
337.167	6.3
337.333	10.8
337.667	7.3
337.833	6.3
338	6.7
338.083	6.7
338.167	7.1
338.25	6.4
338.333	7.6
338.6	6.8
338.75	4.8
340	5.4
340.5	4.9
341	6.1
341.5	3.9
342	5.2
342.5	4.7
343	6.1
343.5	6.1
344	5
360	4
360.167	4
360.333	4.3
360.5	3.5
360.667	5.5
360.833	3
361	4.4
361.167	3.5
361.333	2.7
361.5	3.9
361.667	4.2
361.833	4.1
362	3.7
362.083	3.7
362.167	3.5
362.25	3.2
362.333	7.3
362.5	4.1
364	4.2
364.5	3.1
365	2.6
365.5	4.5
366	6.5
366.5	3.9
367	3.3
367.5	3.5
384	2.1
384.167	2.8
384.333	2.3
384.5	2.8
384.667	4.4
384.833	2.8
385	3.4
385.167	2.7
385.333	3.4
385.5	2.3
385.667	3.2
385.833	3.4
386	2.5
386.083	3.1
386.167	3.1
386.333	3.1
386.5	3.6
386.667	2.5
388	2.7
388.5	3.7
389	3.4
389.5	2
390	2.2
391	3.3
391.5	3.4
