# Supplementary material for: Nitrate Accumulation and Leaching in Surface and Ground Water Based on Simulated Rainfall Experiments
Source: PLoS One. 2015 Aug 20;10(8):e0136274. doi: 10.1371/journal.pone.0136274 (PMC4546371; doi:10.1371/journal.pone.0136274)
Supplement: S4 Table — (XLSX) [file pone.0136274.s004.xlsx]

## Sheet: Sheet1
The accumulative groundwater runoff (×103 kg)	The accumulative NO3 - in groundwater runoff (g)
0.094	0.43475
0.353	2.50387
0.557	4.16953
0.724	5.65874
0.93	7.76073
1.065	9.34854
1.186	10.8159
